# Supplementary material for: Portable Prussian Blue-Based Sensor for Bacterial Detection in Urine
Source: Sensors (Basel). 2022 Dec 30;23(1):388. doi: 10.3390/s23010388 (PMC9823789; doi:10.3390/s23010388)
Supplement: Supplementary file 1 [file sensors-23-00388-s001.zip]

Archive with 1 entries (1 files):
- sensors-2090676-supplementary.pdf
